# Supplementary material for: Bolder guppies do not have more mating partners, yet sire more offspring
Source: BMC Evol Biol. 2019 Nov 14;19:211. doi: 10.1186/s12862-019-1539-4 (PMC6857137; doi:10.1186/s12862-019-1539-4)
Supplement: Supplementary file 5 — Additional file 5: Raw data generated during this study, including each male ID, the aquarium and block he was assigned to, boldness score, number of offspring sired, number of mating partners, orange spots area, body size (excluding fins) and mean clutch size among all of his mating partners. [file 12862_2019_1539_MOESM5_ESM.xlsx]

## Sheet: Arkusz1
block	acquarium	male ID	boldness score	n. offspring	n. mates	spots area	body size	mean clutch size of all mating partners of the male
A	c	21	59	0	0	0.0663564	656681	0
A	c	22	157	0	0	0.0292758	519951	0
A	c	23	150	0	0	0.119362	445778	0
A	c	24	62	0	0	0.0736995	466462	0
A	c	25	300	2	1	0.0462294	529187	2
A	c	26	83	0	0	0.123631	516528	0
A	c	27	26	0	0	0.123246	501900	0
A	c	28	19	0	0	0.0771442	485999	0
A	c	29	24	0	0	0.0687205	559935	0
A	c	30	33	3	1	0.0606214	498322	3
A	d	31	54	0	0	0.0819851	522766	0
A	d	32	76	0	0	0.052851	515222	0
A	d	33	84	0	0	0.137789	647353	0
A	d	34	255	0	0	0.0651232	540253	0
A	d	35	40	3	1	0.0186885	495492	3
A	d	36	9	0	0	0.0491488	386032	0
A	d	37	53	2	1	0.122992	549271	2
A	d	38	50	0	0	NA	457768	0
A	d	39	27	0	0	NA	NA	0
A	d	40	62	1	1	0.17917	585735	1
B	f	1.1	48	11	2	0.0662799	510411	5.5
B	f	1.2	198	0	0	0.0661135	427628	0
B	f	1.3	NA	8	3	0.0721728	533830	2.7
B	f	1.4	100	0	0	0.0930006	685834	0
B	f	1.5	38	1	1	0.0766927	565908	1
B	f	1.6	NA	0	0	0.126595	550780	0
B	f	1.7	62	0	0	0.0945271	605223	0
B	f	1.8	77	3	1	0.0654296	457423	3
B	f	1.9	NA	8	1	0.0336868	629565	8
B	f	1.10	NA	0	0	0.0317744	392989	0
B	g	2.1	300	3	1	0.0854867	588805	3
B	g	2.2	NA	0	0	0.0626417	486641	0
B	g	2.3	86	0	0	0.0819944	608371	0
B	g	2.4	300	0	0	0.0301989	546112	0
B	g	2.5	63	10	1	0.0549093	561307	10
B	g	2.6	43	12	2	0.0524762	569858	5.5
B	g	2.7	63	11	2	0.0817589	472120	5.5
B	g	2.8	27	0	0	0.0858024	752811	0
B	g	2.9	98	8	2	0.0806528	459922	4
B	g	2.10	44	0	0	0.0901118	634423	0
B	h	3.1	70	0	0	0.113525	476346	0
B	h	3.2	300	0	0	0.008897	679892	0
B	h	3.3	72	10	2	0.032581	644179	5
B	h	3.4	43	3	1	0.0818353	551180	3
B	h	3.5	57	0	0	0	754025	0
B	h	3.6	13	5	2	0.0419454	589981	2.5
B	h	3.7	116	8	4	0.0578918	530075	2
B	h	3.8	9	0	0	0.0898818	511739	0
B	h	3.9	23	0	0	0.0109845	492605	0
B	h	3.10	37	0	0	0.0435314	606826	0
B	i	4.1	38	6	2	0.0300122	599689	3
B	i	4.2	14	0	0	0.0734468	477039	0
B	i	4.3	119	0	0	0	588733	0
B	i	4.4	NA	3	1	0.092329	471293	3
B	i	4.5	44	0	0	0.0603563	480480	0
B	i	4.6	44	0	0	0	477806	0
B	i	4.7	NA	14	3	0.0882952	464102	4.7
B	i	4.8	45	0	0	0.0627999	474061	0
B	i	4.9	18	0	0	0.0414516	490427	0
B	i	4.10	1	14	3	0.0901663	450745	3.3
B	j	5.1	89	2	1	0.017387	647495	2
B	j	5.2	1	0	0	0.0275364	406081	0
B	j	5.3	43	6	2	0.0992472	453091	3
B	j	5.4	66	0	0	0.066213	610877	0
B	j	5.5	14	9	3	0.078675	470340	3
B	j	5.6	90	0	0	0.0391451	537513	0
B	j	5.7	51	0	0	0.0476195	453890	0
B	j	5.8	1	3	3	0.10602	419298	1
B	j	5.9	13	0	0	0.0946525	373112	0
B	j	5.10	250	0	0	0.107764	489997	0
B	k	6.1	68	0	0	0.0220149	491395	0
B	k	6.2	194	0	0	0.0375532	476710	0
B	k	6.3	NA	6	2	0.124884	524999	3
B	k	6.4	95	2	1	0.0380114	542680	2
B	k	6.5	47	3	2	0.0635764	537479	1.5
B	k	6.6	300	0	0	0.0894392	651560	0
B	k	6.7	114	5	3	0.11085	591864	2.5
B	k	6.8	69	0	0	0.0781739	579516	0
B	k	6.9	62	0	0	0.0310604	489820	0
B	k	6.10	25	3	1	0.0814116	510087	3
